# Supplementary material for: Effects of Escherichia coli Nissle 1917 on the Porcine Gut Microbiota, Intestinal Epithelium and Immune System in Early Life
Source: Front Microbiol. 2022 Feb 25;13:842437. doi: 10.3389/fmicb.2022.842437 (PMC8914288; doi:10.3389/fmicb.2022.842437)
Supplement: Supplementary file 1 [file Data_Sheet_1.xlsx]

## Sheet: Library 1 - ileum and caecum
	LIBRARY 1
	Primer number	Sample_master_no	[DNA] nDrop (after DNA isolation)	260/280 nDrop	260/230 nDrop	[DNA] qBit (after PCR)	Origin	Date	Randomization_value	Ear_tag	Pen_no	Sample_no_before_randomization	Sample_no_after_randomization	sample_name_Library_Box
	1	3067	96.2			25.805	ileum_digesta	2018-11-13	0,001129544	81064	1713	153	1	1.1
	2	1360	52.26			31.503	ileum_digesta	2018-10-01	0,005712301	229	603	14	2	1.2
	3	2240	219.94			27.641	ileum_digesta	2018-10-18	0,025322776	81223	1709	94	3	1.3
	4	1392	210.6	1.88	1.71	56.676	caecum_digesta	2018-10-01	0,026994757	229	603	46	4	1.4
	5	1398	369.3	1.95	2	43.42	caecum_digesta	2018-10-01	0,034622317	53	202	52	5	1.5
	6	3089	295.9	2.06	1.91	22.618	caecum_digesta	2018-11-13	0,036678036	81208	1819	175	6	1.6
	7	3053	156.8	2.01	2.04	25.059	ileum_digesta	2018-11-13	0,040000005	81078	1711	139	7	1.7
	8	1405	245.9	1.91	1.78	17.423	caecum_digesta	2018-10-01	0,046893827	207	710	59	8	1.8
	9	3043	75.4	1.94	1.35	36.125	ileum_digesta	2018-11-13	0,066651732	81308	2009	129	9	1.9
	10	1397	277.8	1.93	1.92	19.678	caecum_digesta	2018-10-01	0,068615288	126	703	51	10	1.10
	11	2220	220.8	2.14	1.85	7.453	ileum_digesta	2018-10-18	0,083329055	81115	1901	74	11	1.11
	12	2228	72.5	2.05	1.67	21.811	ileum_digesta	2018-10-18	0,084075436	81209	1801	82	12	1.12
	13	1378	604.8	2.08	2.09	29.377	ileum_digesta	2018-10-01	0,09076731	189	209	32	13	1.13
	14	3096	204.6	1.95	1.84	27.839	caecum_digesta	2018-11-13	0,094388946	81192	2017	182	14	1.14
	15	1402	234.7	2.07	1.92	36.074	caecum_digesta	2018-10-01	0,140461423	469	105	56	31	1.15
	16	3101	282.6	2.07	1.92	41.684	caecum_digesta	2018-11-13	0,096784213	81116	1801	187	16	1.16
	17	2256	160.8	1.98	1.69	18.13	caecum_digesta	2018-10-18	0,106576651	81017	1907	110	17	1.17
	18	3066	110.5			19.966	ileum_digesta	2018-11-13	0,151778974	81050	1707	152	32	1.18
	19	2227	51.6	1.93	1.6	10.245	ileum_digesta	2018-10-18	0,112345033	81370	2017	81	19	1.19
	20	3073	19	1.6	0.7	16.442	ileum_digesta	2018-11-13	0,112597119	81062	2019	159	20	1.20
	21	3057	145.7	1.97	2.09	16.74	ileum_digesta	2018-11-13	0,113588093	81208	1819	143	21	1.21
	22	2229	131.8			39.106	ileum_digesta	2018-10-18	0,11564521	81063	1703	83	22	1.22
	23	2246	203.8	1.98	2.02	46.546	caecum_digesta	2018-10-18	0,121262373	81035	1917	100	23	1.23
	24	3099	138.6	1.98	1.72	24.193	caecum_digesta	2018-11-13	0,128840808	81064	1713	185	24	1.24
	25	1368	714.7	2.03	2.2	32.483	ileum_digesta	2018-10-01	0,131585894	222	709	22	25	1.25
	26	3075	497.8	2	1.98	19.737	caecum_digesta	2018-11-13	0,134928627	81308	2009	161	26	1.26
	27	2233	41	2.03	1.63	39.612	ileum_digesta	2018-10-18	0,13752226	81021	2019	87	27	1.27
	28	2251	287.3	2	1.98	37.95	caecum_digesta	2018-10-18	0,13791065	81227	1807	105	28	1.28
	29	1406	273.1	1.98	1.91	42.388	caecum_digesta	2018-10-01	0,138026566	172	610	60	29	1.29
	30	1356	93.1	1.95	1.58	25.848	ileum_digesta	2018-10-01	0,138783321	61	609	10	30	1.30
	31	mock 3	NA			31.019								1.31
	32	mock 4	NA			50.373								1.32
	34	2223	97.9	2.06	1.94	25.848	ileum_digesta	2018-10-18	0,157143852	81077	1719	77	34	1.34
	35	1351	167.5	1.98	1.62	33.63	ileum_digesta	2018-10-01	0,169858836	358	204	5	35	1.35
	36	3102	249.9	2	1.97	20.761	caecum_digesta	2018-10-18	0,169910793	81128	2011	188	36	1.36
	37	3092	185.6	1.96	1.81	27.924	caecum_digesta	2018-10-18	0,173146392	81036	1719	178	37	1.37
	38	2214	110.4	2.06	1.52	11.644	ileum_digesta	2018-10-18	0,175171703	81035	1917	68	38	1.38
	39	1410	156.9	1.87	1.41	35.367	caecum_digesta	2018-10-01	0,178924672	189	209	64	39	1.39
	40	2231	76.4	1.99	1.42	8.483	ileum_digesta	2018-10-18	0,180889754	81255	1903	85	40	1.40
	41	1357	128.7	2.02	1.5	16.386	ileum_digesta	2018-10-01	0,183840838	355	704	11	41	1.41
	42	3088	276.5	2.01	1.96	13.425	caecum_digesta	2018-11-13	0,18423019	81353	2013	174	42	1.42
	43	1394	263.7	1.9	1.86	38.384	caecum_digesta	2018-10-01	0,193697128	60	708	48	43	1.43
	44	2267	134.6	2.15	1.95	45.998	caecum_digesta	2018-10-18	0,199245306	81393	2009	121	44	1.44
	45	2241	185.6	2.14	2.08	25.53	ileum_digesta	2018-10-18	0,201452375	81051	1911	95	45	1.45
	46	3085	295.4	1.99	1.99	27.863	caecum_digesta	2018-11-13	0,204099824	81078	1711	171	46	1.46
	47	3079	433.5	2.05	2.04	6.933	caecum_digesta	2018-11-13	0,204521762	81465	2003	165	47	1.47
	48	3068	159.9	2.1	1.86	9.255	ileum_digesta	2018-11-13	0,221040489	80637	1709	154	48	1.48
	49	3045	147.2	1.94	1.64	2.412	ileum_digesta	2018-11-13	0,223657496	81366	1807	131	49	1.49
	50	2234	210.85	1.92	1.08	26.722	ileum_digesta	2018-10-18	0,227447271	81113	2011	88	50	1.50
	51	2250	375.3			20.629	caecum_digesta	2018-10-18	0,154497022	81066	1803	104	33	1.51
	52	1381	207.7	1.94	1.88	27.558	caecum_digesta	2018-10-01	0,234248752	143	607	35	52	1.52
	53	1382	199.7	1.91	1.71	27.676	caecum_digesta	2018-10-01	0,243588402	356	601	36	53	1.53
	54	3081	339.2	1.96	1.89	18.761	caecum_digesta	2018-11-13	0,246528127	81302	1919	167	54	1.54
	55	1408	247.2	1.89	1.69	17.626	caecum_digesta	2018-10-01	0,253735593	170	205	62	55	1.55
	56	3072	208.4	2.07	1.46	9.958	ileum_digesta	2018-11-13	0,255612556	81323	1717	158	56	1.56
	57	1386	272.7	1.9	1.66	19.731	caecum_digesta	2018-10-01	0,269265458	283	702	40	57	1.57
	58	3056	178.2	2.02	1.54	9.179	ileum_digesta	2018-11-13	0,283399786	81353	2013	142	58	1.58
	59	2264	397.3	2.04	1.95	11.522	caecum_digesta	2018-10-18	0,287152858	81287	1717	118	59	1.59
	60	2219	28.3	1.99	1.11	18.462	ileum_digesta	2018-10-18	0,300983286	81227	1807	73	60	1.60
	61	1404	254.2	1.9	1.71	24.679	caecum_digesta	2018-10-01	0,302284752	256	110	58	61	1.61
	62	3086	351.8	2.07	1.99	21.06	caecum_digesta	2018-11-13	0,303921424	81230	1903	172	62	1.62
	63	3058	182.2	2.09	1.6	17.506	ileum_digesta	2018-11-13	0,312480818	81112	1817	144	63	1.63
	64	1400	535.3	1.92	2.12	29.085	caecum_digesta	2018-10-01	0,314390346	222	709	54	64	1.64
	65	spk1	274.5			27.2								1.65
	66	spk2	346.8			30.473								1.66
	67	spk3	314.2			28.235								1.67
	68	spk4	329.6			31.761								1.68
	69	spk5	345.4			36.107								1.69
	70	blank PCR	NA			0.043								1.70

## Sheet: Library 2 - ileum and caecum
	LIBRARY 2
	Primer number	Sample_master_no	[DNA] nDrop (after DNA isolation)	260/280 nDrop	260/230 nDrop	[DNA] qBit (after PCR)	Origin	Date	Randomization_value	Ear_tag	Pen_no	Sample_no_before_randomization	Sample_no_after_randomization	sample_name_Library_Box
	1	2266	117.981	1.91	1.65	32.677	caecum_digesta	2018-10-18	0,316133529	81113	2011	120	65	2.1
	2	3091	244.065	2.06	2.01	32.27	caecum_digesta	2018-11-13	0,32773994	81423	1917	177	66	2.2
	3	2237	173.031	2.07	1.89	41.788	ileum_digesta	2018-10-18	0,32991726	81318	1809	91	67	2.3
	4	3103	292.483	2.02	2.05	46.644	caecum_digesta	2018-11-13	0,335144186	81032	1803	189	68	2.4
	5	3044	115.862	2.07	1.52	26.087	ileum_digesta	2018-11-13	0,335827117	81049	1901	130	69	2.5
	6	3084	241.168	1.9	1.89	31.203	caecum_digesta	2018-11-13	0,345608941	80638	1911	170	70	2.6
	7	1348	215.569	2.02	1.89	20.768	ileum_digesta	2018-10-01	0,348421984	267	707	2	71	2.7
	8	1375	293.379	1.96	2	36.413	ileum_digesta	2018-10-01	0,353549098	125	108	29	72	2.8
	9	1365	409.661	2.09	2.05	36.416	ileum_digesta	2018-10-01	0,362780191	126	703	19	73	2.9
	10	2232	48	1.94	1.42	10.146	ileum_digesta	2018-10-18	0,371937922	81287	1717	86	74	2.10
	11	3077	271.7	2.12	2.1	31.664	caecum_digesta	2018-11-13	0,372806848	81366	1807	163	75	2.11
	12	2268	188.8	2.1	1.94	20.045	caecum_digesta	2018-10-18	0,373930178	81303	2007	122	76	2.12
	13	3082	200	2.07	2.03	35.147	caecum_digesta	2018-11-13	0,385773362	81047	1913	168	77	2.13
	14	3074	143.5	2.1	1.96	25.915	ileum_digesta	2018-11-13	0,392011903	81365	1811	160	78	2.14
	15	3061	98.7	2.05	1.54	33.98	ileum_digesta	2018-11-13	0,399559259	81409	1907	147	79	2.15
	16	2235	61.5	1.91	1.47	21.214	ileum_digesta	2018-10-18	0,402115445	81393	2009	89	80	2.16
	17	1385	249.2	1.89	1.69	42.848	caecum_digesta	2018-10-01	0,404727378	141	109	39	81	2.17
	18	3070	162.2	2.1	1.6	29.579	ileum_digesta	2018-11-13	0,405080136	81128	2011	156	82	2.18
	19	1370	375	2.12	2.11	38.474	ileum_digesta	2018-10-01	0,408993266	469	105	24	83	2.19
	20	2258	226.1	2.02	2.01	30.459	caecum_digesta	2018-10-18	0,414755129	81272	2003	112	84	2.20
	21	2271	178	1.93	1.92	36.781	caecum_digesta	2018-10-18	0,421964577	81254	2013	125	85	2.21
	22	3064	138.4	2.05	1.36	13.634	ileum_digesta	2018-11-13	0.422387	81192	2017	150	86	2.22
	23	3098	148.7	2.05	1.97	42.493	caecum_digesta	2018-11-13	0,443158481	81050	1707	184	87	2.23
	24	3051	55.8	1.91	1.06	26.346	ileum_digesta	2018-11-13	0,452734694	81411	2001	137	88	2.24
	25	3078	78.3	1.99	1.59	20.992	caecum_digesta	2018-11-13	0,457256276	81342	1701	164	89	2.25
	26	1358	331.5	1.94	1.88	23.142	ileum_digesta	2018-10-01	0,460656486	357	602	12	90	2.26
	27	2212	39.4	1.95	1.01	15.759	ileum_digesta	2018-10-18	0.461941	81002	2001	66	91	2.27
	28	2247	323.8	2.06	2.09	29.683	caecum_digesta	2018-10-18	0,464581862	81284	1713	101	92	2.28
	29	1350	303.7	2.09	1.91	31.913	ileum_digesta	2018-10-01	0,466913248	356	601	4	93	2.29
30 cycles	30	3049	629	1.94	2.14	27.151	ileum_digesta	2018-11-13	0,467890593	81302	1919	135	94	2.30
	31	mock 3				42.025
	32	mock 4				34.57
	34	3076	326.4	2.07	2.01	35.788	caecum_digesta	2018-11-13	0,478924809	81049	1901	162	98	2.34
	35	2215	172.5	2	1.33	26.852	ileum_digesta	2018-10-18	0,48430584	81284	1713	69	99	2.35
	36	2245	201.1	2.08	1.98	32.025	caecum_digesta	2018-10-18	0,497167843	81319	1811	99	100	2.36
	37	1362	120.4	1.96	1.52	34.761	ileum_digesta	2018-10-01	0,497800958	60	708	16	101	2.37
	38	2224	439	2.06	2.24	30.972	ileum_digesta	2018-10-18	0,500268048	81017	1907	78	102	2.38
	39	1396	230	1.92	1.76	38.258	caecum_digesta	2018-10-01	0,500779497	1	604	50	103	2.39
	40	3100	170.1	2.02	1.91	29.793	caecum_digesta	2018-11-13	0,509860025	80637	1709	186	104	2.40
	41	2260	233.4	2	1.96	36.146	caecum_digesta	2018-10-18	0,513459546	81209	1801	114	105	2.41
	42	2272	143.1	1.94	1.73	31.713	caecum_digesta	2018-10-18	0,516520802	81223	1709	126	106	2.42
	43	3094	179.2	2.01	1.79	28.138	caecum_digesta	2018-11-13	0,522892124	81037	2007	180	107	2.43
	44	2218	82.1	2.01	1.68	14.936	ileum_digesta	2018-10-18	0,536974713	81066	1803	72	108	2.44
	45	2236	230	2.12	2.04	15.681	ileum_digesta	2018-10-18	0,541593366	81303	2007	90	109	2.45
	46	2269	180.4	1.9	1.72	39.248	caecum_digesta	2018-10-18	0,543230549	81318	1809	123	110	2.46
	47	3059	472.8	2.12	2.16	21.075	ileum_digesta	2018-11-13	0,547873441	81423	1917	145	111	2.47
	48	1407	355.7	1.89	1.75	40.625	caecum_digesta	2018-10-18	0,560708594	125	108	61	112	2.48
	49	3083	213.6	2.09	2.01	20.99	caecum_digesta	2018-11-13	0,567663148	81411	2001	169	113	2.49
	50	3050	169.5	2.12	1.81	39.622	ileum_digesta	2018-11-13	0,574487249	81047	1913	136	114	2.50
	51	2274	132	1.96	1.9	38.789	caecum_digesta	2018-10-18	0,597365083	81343	1913	128	115	2.51
	52	2244	310.6	2.05	2.11	45.63	caecum_digesta	2018-10-18	0,600137746	81002	2001	98	116	2.52
	53	2261	98.2	1.96	1.81	37.019	caecum_digesta	2018-10-18	0,605275342	81063	1703	115	117	2.53
	54	1409	249.6	1.94	2.11	16.963	caecum_digesta	2018-10-01	0,605645251	174	102	63	118	2.54
	55	1387	288.9	1.95	2.02	36.995	caecum_digesta	2018-10-01	0,606316186	304	608	41	119	2.55
	56	2273	176.4	2	2.02	40	caecum_digesta	2018-10-18	0,476868814	81051	1911	127	95	2.56
	57	2253	108.3	1.95	1.82	34.424	caecum_digesta	2018-10-18	0,625164238	81371	1817	107	121	2.57
	58	1380	363	1.93	2.12	23.867	caecum_digesta	2018-10-01	0,626627428	267	707	34	122	2.58
	59	1393	315.7	1.94	2.11	27.375	caecum_digesta	2018-10-01	0,477385961	118	705	47	96	2.59
	60	1383	245.8	1.92	1.97	31.245	caecum_digesta	2018-10-01	0,633612915	358	204	37	124	2.60
	61	2242	234.7	2.12	2.16	21.944	ileum_digesta	2018-10-18	0,634938196	81343	1913	96	125	2.61
	62	1364	259.8	1.98	2.09	36.183	ileum_digesta	2018-10-01	0,636523039	1	604	18	126	2.62
	63	1347	162.8	2.04	2.06	25.988	ileum_digesta	2018-10-01	0,649368818	288	207	1	127	2.63
	64	1401	325.4	1.94	2.1	36.717	caecum_digesta	2018-10-01	0,651026342	258	206	55	128	2.64
	65	3063	81.5	2.01	1.67	24.987	ileum_digesta	2018-11-13	0,478688554	80641	1703	149	97	2.65
	66	spk6				18.02								2.66
	67	spk7				16.432								2.67
	68	blank PCR				n.d.								2.68
	69
	70

## Sheet: Library 3 - ileum and caecum
	LIBRARY 3
	Primer number	Sample_master_no	[DNA] nDrop (after DNA isolation)	260/280 nDrop	260/230 nDrop	[DNA] qBit (after qPCR)	Origin	Date	Randomization_value	Ear_tag	Pen_no	Sample_no_before_randomization	Sample_no_after_randomization	sample_name_Library_Box
	1	3106	125.4	1.94	1.83	27.878	caecum_digesta	2018-11-13	0,656357738	81365	1811	192	129	3.1
	2	2217	77.9	1.87	1.43	17.862	ileum_digesta	2018-10-18	0,671244715	81412	1813	71	130	3.2
	3	1384	450.1	1.96	2.15	39.221	caecum_digesta	2018-10-01	0,678518285	464	208	38	131	3.3
	4	1390	223.3	1.92	1.99	34.295	caecum_digesta	2018-10-01	0,686076036	357	602	44	132	3.4
	5	1376	146.5	2.08	1.99	24.445	ileum_digesta	2018-10-01	0,689917589	170	205	30	133	3.5
	6	2270	202.7	1.93	1.89	17.72	caecum_digesta	2018-10-18	0,691732781	81218	1711	124	134	3.6
	7	1354	450.7	1.94	2.21	10.939	ileum_digesta	2018-10-01	0,693872374	283	702	8	135	3.7
	8	3093	150.8	2.01	1.87	15.043	caecum_digesta	2018-11-13	0,696175448	81409	1907	179	136	3.8
	9	2255	162.3	1.95	1.78	29.01	caecum_digesta	2018-10-18	0,707895744	81077	1719	109	137	3.9
	10	3054	69.1	1.93	1.37	11.388	ileum_digesta	2018-11-13	0,710499891	81230	1903	140	138	3.10
	11	2254	157.5	1.99	1.84	27.966	caecum_digesta	2018-10-18	0,847291837	81194	1819	108	160	3.11
	12	2248	217	1.95	1.96	20.349	caecum_digesta	2018-10-18	0,716108301	81360	1909	102	140	3.12
	13	2263	135.6	1.9	1.79	22.978	caecum_digesta	2018-10-18	0,719557073	81255	1903	117	141	3.13
	14	2216	158.3	2.04	1.91	13.695	ileum_digesta	2018-10-18	0,72376074	81360	1909	70	142	3.14
	15	2239	78.4	2.04	1.68	24.603	ileum_digesta	2018-10-18	0,752431786	81254	2013	93	143	3.15
	16	3046	141.4	2.08	1.94	29.749	ileum_digesta	2018-11-13	0,759538823	81342	1701	132	144	3.16
	17	2243	146.5	1.451	2.02	30.082	caecum_digesta	2018-10-18	0,760450915	81325	1919	97	145	3.17
	18	1395	200.2	2.132	1.88	24.115	caecum_digesta	2018-10-01	0,763676108	195	107	49	146	3.18
	19	1389	151.9	1.591	1.91	34.71	caecum_digesta	2018-10-01	0,766463	355	704	43	147	3.19
	20	2249	124.9	1.287	1.94	35.393	caecum_digesta	2018-10-18	0,768492371	81412	1813	103	148	3.20
	21	3104	209.2	2.066	2.03	25.624	caecum_digesta	2018-11-13	0,770566626	81323	1717	190	149	3.21
	22	3052	198	1.897	2.09	17.528	ileum_digesta	2018-11-13	0,780286659	80638	1911	138	150	3.22
	23	2259	147.7	1.439	2.05	37.182	caecum_digesta	2018-10-18	0,781176479	81370	2017	113	151	3.23
	24	2211	111.6	1.111	2.01	19.404	ileum_digesta	2018-10-18	0,788936056	81325	1919	65	152	3.24
	25	1399	181.3	1.907	1.9	29.551	caecum_digesta	2018-10-01	0,80425146	144	106	53	153	3.25
	26	3097	182.2	1.819	2	34.29	caecum_digesta	2018-11-13	0,819042529	81354	1813	183	154	3.26
	27	1403	218.2	2.252	1.94	36.429	caecum_digesta	2018-10-01	0,82003304	46	104	57	155	3.27
	28	1349	196.9	1.92	2.05	36.839	ileum_digesta	2018-10-01	0,822989664	143	607	3	156	3.28
	29	1388	257.5	2.657	1.94	31.758	caecum_digesta	2018-10-01	0,825689461	61	609	42	157	3.29
	30	2222	42	0.441	1.9	18.546	ileum_digesta	2018-10-18	0,831357887	81194	1819	76	158	3.30
	31	mock 3				40.05								3.31
	32	mock 4				39.924								3.32
	34	2252	235.7	2.301	2.05	31.716	caecum_digesta	2018-10-18	0,848196524	81115	1901	106	162	3.34
	35	1352	321	3.257	1.97	37.856	ileum_digesta	2018-10-01	0,850268196	464	208	6	163	3.35
	36	1391	256.31	1.92	2.02	27.946	caecum_digesta	2018-10-01	0,857100389	424	210	45	164	3.36
	37	2225	386.597	2.01	2.15	22.513	ileum_digesta	2018-10-18	0,860396451	81142	1701	79	165	3.37
	38	3095	231.722	2.04	1.95	31.707	caecum_digesta	2018-11-13	0,866160059	80641	1703	181	166	3.38
	39	3065	185.313	2.08	1.82	30.892	ileum_digesta	2018-11-13	0,871343418	81354	1813	151	167	3.39
	40	2213	132.703	2.04	1.79	18.762	ileum_digesta	2018-10-18	0,87730526	81319	1811	67	168	3.40
	41	3071	126.86	1.94	1.86	17.36	ileum_digesta	2018-11-13	0,880863002	81032	1803	157	169	3.41
	42	3055	223.281	1.93	2.02	6.912	ileum_digesta	2018-11-13	0,891595274	81221	1909	141	170	3.42
	43	3087	193.984	2.01	1.95	33.18	caecum_digesta	2018-11-13	0,891767762	81221	1909	173	171	3.43
	44	2226	79.83	1.81	0.8	26.955	ileum_digesta	2018-10-18	0,895925056	81272	2003	80	172	3.44
	45	1366	146.471	1.98	1.97	25.064	ileum_digesta	2018-10-01	0,905153818	53	202	20	173	3.45
	46	3060	80.316	2.02	1.38	25.393	ileum_digesta	2018-11-13	0,905259085	81036	1719	146	174	3.46
	47	1355	114.13	1.89	1.5	15.078	ileum_digesta	2018-10-01	0,907667068	304	608	9	175	3.47
	48	1353	193.215	1.99	1.7	28.387	ileum_digesta	2018-10-01	0,908074746	141	109	7	176	3.48
	49	1374	75.796	1.85	1.19	26.242	ileum_digesta	2018-10-01	0,908352729	172	610	28	177	3.49
	50	1379	288.027	1.88	1.85	34.363	caecum_digesta	2018-10-01	0,908373983	288	207	33	178	3.50
	51	1359	81.383	1.87	1.39	36.477	ileum_digesta	2018-10-01	0,911414078	424	210	13	179	3.51
	52	2257	179.151	1.88	1.65	39.413	caecum_digesta	2018-10-18	0,917713667	81142	1701	111	180	3.52
	53	2230	185.979	2	1.42	31.288	ileum_digesta	2018-10-18	0,92032908	81367	1707	84	181	3.53
	54	3105	310.082	1.9	1.9	30.025	caecum_digesta	2018-11-13	0,922106978	81062	2019	191	182	3.54
	55	2262	227.706	1.94	1.91	33.34	caecum_digesta	2018-10-18	0,84747972	81367	1707	116	161	3.55
	56	3080	268.523	2.03	2.05	31.526	caecum_digesta	2018-11-13	0,931789228	81219	1809	166	184	3.56
	57	1369	315.115	2.05	1.99	28.263	ileum_digesta	2018-10-01	0,940686958	258	206	23	185	3.57
	58	1372	194.378	2.01	1.74	30.023	ileum_digesta	2018-10-01	0,948219606	256	110	26	186	3.58
	59	2238	89.527	1.81	0.79	17.535	ileum_digesta	2018-10-18	0,949272748	81218	1711	92	187	3.59
	60	1371	213.517	2.06	1.31	33.838	ileum_digesta	2018-10-01	0,952632445	46	104	25	188	3.60
	61	1377	558.97	1.94	2.24	25.834	ileum_digesta	2018-10-01	0,958990247	174	102	31	189	3.61
	62	2265	327.969	2.04	2.01	31.56	caecum_digesta	2018-10-18	0,966030914	81021	2019	119	190	3.62
	63	2221	33.478	1.84	1.07	25.556	ileum_digesta	2018-10-18	0,973269383	81371	1817	75	191	3.63
	64	1373	120.84	1.98	1.79	32.807	ileum_digesta	2018-10-01	0,982711401	207	710	27	192	3.64
	65	3090	349.706	1.94	1.9	28.494	caecum_digesta	2018-11-13	0,845409379	81112	1817	176	159	3.65
	66
	67
	68	blank				NA								3.68
	69	blank maxwell	1.228			NA								3.69
	70

## Sheet: Library 13 - jejunum
Library 13 jejunum digesta porcine study Hugo
Primer #	Sample_master_no	Hiseq barcodes	Project	DNA concentration (Qubit) after DNA isolation	DNA concentration (Qubit) after PCR	Sample ID (sample no after randomization)	Piglet_no	Ear_tag	Pen_no	Date	Grams used	Additional remarks	Sample_no_after_randomization	Sample_no_before_randomization
1	3030	V4	Porcine_Hugo	1.368	2.67	je2	20	37	2007	2018-11-13	0.1	na	2	84
2	3032	V4	Porcine_Hugo	1.032	28.524	je3	22	192	2017	2018-11-13	0.1	na	3	86
3	2210	V4	Porcine_Hugo	9.269	132.383	je4	32	343	1913	2018-10-18	0.1	na	4	64
4	1342	V4	Porcine_Hugo	10.643	89.831	je5	28	172	610	2018-10-01	0.1	na	5	28
5	1343	V4	Porcine_Hugo	34.817	78.238	je6	29	125	108	2018-10-01	0.1	na	6	29
6	2195	V4	Porcine_Hugo	2.331	81.74	je7	17	370	2017	2018-10-18	0.1	na	7	49
7	3041	V4	Porcine_Hugo	1.045	1.596	je8	31	62	2019	2018-11-13	0.1	na	8	95
8	2204	V4	Porcine_Hugo	1.96	22.45	je9	26	303	2007	2018-10-18	0.1	na	9	58
9	3040	V4	Porcine_Hugo	3.353	60.142	je10	30	323	1717	2018-11-13	0.1	na	10	94
10	1318	V4	Porcine_Hugo	37.028	65.558	je11	4	356	601	2018-10-01	0.1	na	11	4
11	3027	V4	Porcine_Hugo	2.668	51.201	je13	17	423	1917	2018-11-13	0.1	na	13	81
12	3019	V4	Porcine_Hugo	1.256	8.191	je14	9	411	2001	2018-11-13	0.1	na	14	73
13	1333	V4	Porcine_Hugo	14.745	48.316	je15	19	126	703	2018-10-01	0.1	na	15	19
14	2183	V4	Porcine_Hugo	2.551	38.74	je16	5	284	1713	2018-10-18	0.1	na	16	37
15	2207	V4	Porcine_Hugo	22.064	61.145	je17	29	254	2013	2018-10-18	0.1	na	17	61
16	3039	V4	Porcine_Hugo	3.927	42.209	je18	29	32	1803	2018-11-13	0.1	na	18	93
17	2205	V4	Porcine_Hugo	6.06	59.207	je19	27	318	1809	2018-10-18	0.1	na	19	59
18	3015	V4	Porcine_Hugo	1.351	31.229	je20	5	465	2003	2018-11-13	0.1	na	20	69
19	2181	V4	Porcine_Hugo	3.32	88.048	je21	3	319	1811	2018-10-18	0.1	na	21	35
20	3012	V4	Porcine_Hugo	1.037	1.886	je23	2	49	1901	2018-11-13	0.1	na	23	66
21	3016	V4	Porcine_Hugo	1.18	29.206	je25	6	219	1809	2018-11-13	0.1	na	25	70
22	3011	V4	Porcine_Hugo	1.667	32.475	je26	1	308	2009	2018-11-13	0.1	na	26	65
23	1334	V4	Porcine_Hugo	19.332	71.178	je27	20	053	202	2018-10-01	0.1	na	27	20
24	2194	V4	Porcine_Hugo	6.96	41.906	je28	16	272	2003	2018-10-18	0.1	na	28	48
25	3023ctrl	V4	Porcine_Hugo	1.035	18.654	je29ctrl	13	221	1909	2018-11-13	0	sample was empty	29	77
26	1346	V4	Porcine_Hugo	13.46	70.147	je30	32	189	209	2018-10-01	0.1	na	30	32
27	3020	V4	Porcine_Hugo	0.967	61.348	je31	10	638	1911	2018-11-13	0.1	na	31	74
28	3037	V4	Porcine_Hugo	0.944	29.897	je32	27	116	1801	2018-11-13	0.1	na	32	91
29	2206	V4	Porcine_Hugo	11.619	136.968	je33	28	218	1711	2018-10-18	0.1	na	33	60
30	3025	V4	Porcine_Hugo	1.049	58.955	je34	15	208	1819	2018-11-13	0.1	na	34	79
31	mock3.1	V4	Porcine_Hugo		106.559	mock3.1	na	na	na	na	na	na	na	na
32	mock4.1	V4	Porcine_Hugo		107.776	mock4.1	na	na	na	na	na	na	na	na
34	1320	V4	Porcine_Hugo	2.469	94.488	je35	6	464	208	2018-10-01	0.1	na	35	6
35	1340	V4	Porcine_Hugo	60.114	105.177	je36	26	256	110	2018-10-01	0.1	na	36	26
36	2179	V4	Porcine_Hugo	55.103	109.148	je37	1	325	1919	2018-10-18	0.1	na	37	33
37	1322	V4	Porcine_Hugo	68.629	146.298	je38	8	283	702	2018-10-01	0.046	na	38	8
38	1344	V4	Porcine_Hugo	10.804	126.965	je39	30	170	205	2018-10-01	0.1	na	39	30
39	1321	V4	Porcine_Hugo	1.358	86.245	je40	7	141	109	2018-10-01	0.1	na	40	7
40	2188	V4	Porcine_Hugo	3.424	75.849	je42	10	115	1901	2018-10-18	0.1	na	42	42
41	1330	V4	Porcine_Hugo	40.009	99.941	je43	16	060	708	2018-10-01	0.1	na	43	16
42	1339	V4	Porcine_Hugo	16.04	63.542	je45	25	046	104	2018-10-01	0.1	na	45	25
43	3028	V4	Porcine_Hugo	1.531	49.263	je46	18	36	1719	2018-11-13	0.1	na	46	82
44	2193	V4	Porcine_Hugo	1.362	68.445	Je47	15	142	1701	2018-10-18	0.1	na	47	47
45	3036	V4	Porcine_Hugo	0.867	49.309	Je48	26	637	1709	2018-11-13	0.1	na	48	90
46	1337	V4	Porcine_Hugo	8.676	93.875	Je49	23	258	206	2018-10-01	0.1	na	49	23
47	1345	V4	Porcine_Hugo	1.552	68.628	Je50	31	174	102	2018-10-01	0.1	na	50	31
48	2208	V4	Porcine_Hugo	0.612	41.853	Je51	30	223	1709	2018-10-18	0.1	na	51	62
49	3024	V4	Porcine_Hugo	0.8	45.607	Je52	14	353	2013	2018-11-13	0.1	na	52	78
50	3042	V4	Porcine_Hugo	1.015	44.233	Je53	32	365	1811	2018-11-13	0.1	na	53	96
51	3034	V4	Porcine_Hugo	0.496	25.481	Je54	24	50	1707	2018-11-13	0.1	na	54	88
52	2180	V4	Porcine_Hugo	1.109	55.875	Je56	2	2	2001	2018-10-18	0.1	na	56	34
53	1338	V4	Porcine_Hugo	17.635	80.621	Je57	24	469	105	2018-10-01	0.1	na	57	24
54	3018	V4	Porcine_Hugo	2.143	65.932	Je58	8	47	1913	2018-11-13	0.1	na	58	72
55	3031	V4	Porcine_Hugo	2.248	61.584	Je59	21	641	1703	2018-11-13	0.1	na	59	85
56	1325	V4	Porcine_Hugo	0.763	68.688	Je60	11	355	704	2018-10-01	0.1	na	60	11
57	2199	V4	Porcine_Hugo	4.253	68.332	Je61	21	255	1903	2018-10-18	0.1	na	61	53
58	1329	V4	Porcine_Hugo	4.941	64.172	Je65	15	118	705	2018-10-01	0.1	na	65	15
59	2186	V4	Porcine_Hugo	4.265	67.713	Je66	8	66	1803	2018-10-18	0.1	na	66	40
60	2182	V4	Porcine_Hugo	0.553	48.401	Je67	4	35	1917	2018-10-18	0.1	na	67	36
61	2201	V4	Porcine_Hugo	0.539	36.995	Je68	23	21	2019	2018-10-18	0.1	na	68	55
62	1317	V4	Porcine_Hugo	3.025	63.799	Je69	3	143	607	2018-10-01	0.1	na	69	3
63	1323	V4	Porcine_Hugo	5.328	47.745	Je70	9	304	608	2018-10-01	0.1	na	70	9
64	1319	V4	Porcine_Hugo	4.471	57.657	Je71	5	358	204	2018-10-01	0.03	na	71	5
65	1332	V4	Porcine_Hugo	5.578	62.622	Je72	18	001	604	2018-10-01	0.02	na	72	18
66	3014	V4	Porcine_Hugo	0.429	26.127	Je73	4	342	1701	2018-11-13	0.1	na	73	68
67	3033	V4	Porcine_Hugo	0.416	10.537	Je74	23	354	1813	2018-11-13	0.1	na	74	87
68	1324	V4	Porcine_Hugo	1.445	27.156	Je75	10	061	609	2018-10-01	0.1	na	75	10
69	2191	V4	Porcine_Hugo	0.428	16.623	Je76	13	77	1719	2018-10-18	0.1	na	76	45
70	water.blank	V4	Porcine_Hugo		0.591	water.blank	na	na	na	na	na	na	na	na

## Sheet: Library 14 - jejunum
Library 14 jejunum digesta porcine study Hugo
Primer #	Sample_master_no	Hiseq barcodes	Project	DNA concentration (Qubit) after DNA isolation	Sample ID (sample no after randomization)	Piglet_no	Ear_tag	Pen_no	Date	Grams used	Additional remarks	Sample_no_after_randomization	Sample_no_before_randomization
46	2209	V4	Porcine_Hugo	0.981	Je77	31	51	1911	2018-10-18	0.1	na	77	63
47	3022	V4	Porcine_Hugo	1.741	Je78	12	230	1903	2018-11-13	0.1	na	78	76
48	2185	V4	Porcine_Hugo	0.691	Je79	7	412	1813	2018-10-18	0.1	na	79	39
49	1328	V4	Porcine_Hugo	2.707	Je80	14	229	603	2018-10-01	0.1	na	80	14
50	2192	V4	Porcine_Hugo	4.551	Je82	14	17	1907	2018-10-18	0.1	na	82	46
51	3026	V4	Porcine_Hugo	0.407	Je83	16	112	1817	2018-11-13	0.1	na	83	80
52	2187	V4	Porcine_Hugo	0.532	Je84	9	227	1807	2018-10-18	0.1	na	84	41
53	1341	V4	Porcine_Hugo	0.608	Je85	27	207	710	2018-10-01	0.1	na	85	27
54	3038	V4	Porcine_Hugo	0.215	Je86	28	128	2011	2018-11-13	0.1	na	86	92
55	3035	V4	Porcine_Hugo	0.363	Je87	25	64	1713	2018-11-13	0.1	na	87	89
56	1326	V4	Porcine_Hugo	15.965	Je88	12	357	602	2018-10-01	0.07	na	88	12
57	3013	V4	Porcine_Hugo	3.239	Je89	3	366	1807	2018-11-13	0.1	Weird yellow stuff	89	67
58	1315	V4	Porcine_Hugo	28.733	Je90	1	288	207	2018-10-01	0.1	na	90	1
59	2190	V4	Porcine_Hugo	0.317	Je91	12	194	1819	2018-10-18	0.1	na	91	44
60	3029	V4	Porcine_Hugo	0.552	Je92	19	409	1907	2018-11-13	0.1	na	92	83
61	2189	V4	Porcine_Hugo	1.142	Je93	11	371	1817	2018-10-18	0.1	na	93	43
62	1331	V4	Porcine_Hugo	46.788	Je94	17	195	107	2018-10-01	0.1	na	94	17
63	3017	V4	Porcine_Hugo	0.366	Je95	7	302	1919	2018-11-13	0.1	na	95	71
64	3021	V4	Porcine_Hugo	0.711	Je96	11	78	1711	2018-11-13	0.1	na	96	75
65	1363	V4	Porcine_Hugo	16.07	Il97	17	195	107	2018-10-01	0.05	na	na	17
