# Supplementary material for: Effects of Escherichia coli Nissle 1917 on the Porcine Gut Microbiota, Intestinal Epithelium and Immune System in Early Life
Source: Front Microbiol. 2022 Feb 25;13:842437. doi: 10.3389/fmicb.2022.842437 (PMC8914288; doi:10.3389/fmicb.2022.842437)
Supplement: Supplementary file 2 [file Data_Sheet_2.XLSX]

## Sheet: Primers FLUIDIGM analysis
Primer nr on chips	Primers used	Gene name	Forward primer sequence (5' to 3')	Reverse primer sequence (5' to 3')	Amplicon length	Primer efficiency	Ileum	Colon	Reference gene ileum	Reference gene colon
1	ACTB (6)	actin beta	CTACGTCGCCCTGGACTTC	GCAGCTCGTAGCTCTTCTCC	76	1.13	no	no	yes
2	B2M (7)	beta-2-microglobulin	TGAAGCACGTGACTCTCGAT	CTCTGTGATGCCGGTTAGTG	70	1.13	no	no		yes
3	C3 (10)	Complement Component 3	ATCAAATCAGGCTCCGATGA	GGGCTTCTCTGCATTTGATG	76	1.13	yes	yes
4	C5 (11)	Complement Component 5	AAGCTGGAGAAGCCGTTGC	TTTTCGAGGTTAGCGTTCGT	82	1.15443	yes	yes
5	DEFB1 (15)	Defensin Beta 1	ACCTGTGCCAGGTCTACTAAAAA	GGTGCCGATCTGTTTCATCT	109	1.13	yes	no
6	GAPDH (20)	glyceraldehyde-3-phosphate dehydrogenase	ACCCAGAAGACTGTGGATGG	AAGCAGGGATGATGTTCTGG	79	1.13	yes	no	yes	yes
7	HPRT1 (25)	hypoxanthine phosphoribosyltransferase 1	ACACTGGCAAAACAATGCAA	TGCAACCTTGACCATCTTTG	71	1.13279	no	no	yes	yes
8	IL1B (29)	Interleukin 1b	CCAAAGAGGGACATGGAGAA	GGGCTTTTGTTCTGCTTGAG	123	1.13812	yes	yes
9	IL6 (35)	Interleukin 6	TGGGTTCAATCAGGAGACCT	CAGCCTCGACATTTCCCTTA	116	1.08195	no	no
10	IL8 (37)	Interleukin 8	GAAGAGAACTGAGAAGCAACAACA	TTGTGTTGGCATCTTTACTGAGA	99	1.1769	yes	yes
11	IL12A (44)	Interleukin 12 p35	GAACTAGCCACGAATGAGAGTTG	ACTGCTAAGGCACAGGGTTG	114	1.13	no	yes
12	IL12B (45)	Interleukin 12 p40	GACCAGAAAGAGCCCAAAAAC	AGGTGAAACGTCCGGAGTAA	70	1.03536	no	no
13	IFNA (49)	Interferon alpha 1	ATCGTCAGGGCAGAAGTCAT	CCAGGTGTCTGTCACTCCTTC	86	1.1712	yes	yes
14	IFNG (50)	Interferon gamma	CCATTCAAAGGAGCATGGAT	TTCAGTTTCCCAGAGCTACCA	76	1.13812	yes	yes
15	RPL13A (58)	Ribosomal protein L13a	ATTGTGGCCAAGCAGGTACT	AATTGCCAGAAATGTTGATGC	76	1.13	no	no	yes	yes
16	SAA2 (61)	serum amyloid A2	TAAAGTGATCAGCAATGCCAAA	TCAACCCTTGAGTCCTCCAC	96	1.13	yes	yes
17	TGFB1 (70)	Transforming Growth Factor Beta 1	TCACCGGGGCTGTATTTAAG	AAGGAAGACCCCAGTCAGGT	110	1.13	yes	yes
18	TNF (74)	Tumor Necrosis Factor alpha	CCCCCAGAAGGAAGAGTTTC	CGGGCTTATCTGAGGTTTGA	92	1.15997	yes	yes
19	LBP (83)	Lipopolysaccharide Binding Protein	CCCAAGGTCAATGATAAGTTGG	ATCTGGAGAACAGGGTCGTG	83	1.11191	yes	yes
20	TLR9 (99)	Toll like receptor 9	CCTGTTCTATGATGCCTTCGTG	GGTACCCAGTCTCGCTCCTC	144	1.13	yes	yes
21	TLR2 (100)	Toll like receptor 2	GTTTTACGGAAATTGTGAAACTG	TCCACATTACCGAGGGATTT	136	1.14351	yes	yes
22	IL13 (109)	Interleukin 13	CCAAGCGAGCAAGTTCCTG	AACTACCCGTGGCGAAAAAT	110	1.10175	no	no
23	IL27 (110)	Interleukin 27	GCCACTTTGCTGAATCACAC	TGGAGAGGAAGCAGAGTCGT	135	1.13	no	no
24	CXCL10 (111)	Chemokine (C-X-C Motif) Ligand 10	CCCACATGTTGAGATCATTGC	GCTTCTCTCTGTGTTCGAGGA	141	1.13	yes	yes
25	CCL5 (121)	C-C Motif Chemokine Ligand 5	CTCCATGGCAGCAGTCGT	AAGGCTTCCTCCATCCTAGC	121	1.13	yes	yes
26	TLR3 (123)	Toll like receptor 3	ATTGTGCAAAAGATTCAAGGTG	TCTTCGCAAACAGAGTGCAT	130	1.16556	yes	yes
27	TLR7 (124)	Toll like receptor 7	AGAAGCCCCTTCAGAAGTCC	GGTGAGCCTGTGGATTTGTT	93	1.13	yes	yes
28	NFKBIA (131)	Nuclear Factor Of Kappa Light Polypeptide Gene Enhancer In B-Cells Inhibitor, Alpha	GAGGATGAGCTGCCCTATGAC	CCATGGTCTTTTAGACACTTTCC	85	1.18264	yes	yes
29	IL10 (133)	Interleukin 10	TACAACAGGGGCTTGCTCTT	GCCAGGAAGATCAGGCAATA	110	1.13	no	yes
30	MUC2 (134)	Mucin 2	GCACGTCTGCAACAAGGAC	CAAAGCCCTCCAGGCAGT	125	1.13	yes	yes
31	CLDN3 (138)	Claudin 3	ATCGGCAGCAGCATTATCAC	ACACTTTGCACTGCATCTGG	94	1.13	yes	yes
32	IL1RN (142)	Interleukin 1 Receptor Antagonist	TGCCTGTCCTGTGTCAAGTC	GTCCTGCTCGCTGTTCTTTC	90	1.13	yes	yes
33	TNFAIP3 (143)	Tumor Necrosis Factor, Alpha-Induced Protein 3	CCCAGCTTTCTCTCATGGAC	TTGGTTCTTCTGCCGTCTCT	113	1.13	yes	yes
34	PPIA (154)	peptidylprolyl isomerase A (cyclophilin A)	CAAGACTGAGTGGTTGGATGG	TGTCCACAGTCAGCAATGGT	138	1.13	no	yes	yes	yes
35	YWHAE (156)	Tyrosine 3-monooxygenase/tryptophan 5-monooxygenase	GCTGCTGGTGATGATAAGAAGG	AGTTAAGGGCCAGACCCAAT	124	1.13	yes	yes	yes	yes
36	IL1A (157)	Interleukin 1 alpha	TGTGCTAAATAACCTGGATGAGG	GGTTCGTCTTCGTTTTGAGC	135	1.15997	yes	yes
37	SAA (158)	Serum Amyloid A	GCTAAAGTGATCAGCGATGC	AGTGGTTGGGGTCCTTGC	145	1.13	yes	yes
38	TLR2 (160)	Toll like receptor 2	CGGAGGTTGCATATTCCACAG	TGTGAAAGGGAACAGGGAAC	128	1.18264	yes	yes
39	TLR3 (161)	Toll like receptor 3	ACATCTACTGAAAGATCCATTGTGC	TCTTCGCAAACAGAGTGCAT	148	1.11706	yes	yes
40	TLR6 (163)	Toll like receptor 6	TGGATGTTAGCTCGAATTCTTTG	GAACCTTGATCCTGGGAGGT	141	1.13	yes	yes
41	LY96 (169)	Lymphocyte Antigen 96 (MD2)	CAGTAAAGGTTGAGCCCTGTG	TTTGCGCATTGGTAAAGTCA	140	1.1943	yes	yes
42	MYD88 (179)	myeloid differentiation primary response protein 88	CCAGACTAAGTTTGCACTCAGC	AGGATGCTGGGGAACTCTTT	99	1.10681	yes	yes
43	TLR8 (183)	Toll like receptor 8	GCAAAGACCACCACCAACTT	ATCCGTCAGTCTGGGAATTG	129	1.07231	yes	yes
44	TLR5 (187)	Toll like receptor 5	AGTTCTGAACCTGGCCTTCA	TAAGCGAGCTTAGGCAGTCC	144	1.13	yes	yes
45	TLR1 (188)	Toll like receptor 1	CCTTCAAGACCTTAACACACAGAG	CAGATTTACTGCGGTGCTGA	100	1.16556	yes	yes
46	IL23A (195)	interleukin 23	GCTGTGATCCTCAGGGACTC	TAGAGAAGGCTCCCCTGTGA	119	1.13	no	no
47	MUC3A (197)	mucin 3A, cell surface associated	AACTTGTTCCGCTTCTCGAC	CCAGGCTCGACTCTTAGGTG	129	1.13	no	no
48	TFF2 (217)	Trefoil Factor 2	GCTGCTTCGACTCCCAAGT	CATGACGCACTCCTCAGACT	80	1.13	yes	yes
49	TFF3 (218)	Trefoil Factor 3	TGTTCTGGCTGCTAGTGGTG	CAGTCCACCCTGTCCTTGG	112	1.13	yes	yes
50	IL18 (234)	Interleukin 18	CAATTGCATCAGCTTTGTGG	TCCAGGTCCTCATCGTTTTC	78	1.13812	yes	yes
51	TLR4(235)	Toll like receptor 4	TGGTGTCCCAGCACTTCATA	CAACTTCTGCAGGACGATGA	116	1.1769	yes	yes
52	SAA 2 AND 3(243)	Serum Amyloid A	CAGAGATGGGCATCATTCCT	TGGCATCGCTGATCACTTTA	184	1.13	yes	yes
53	NOS2 (247)	Nitric Oxide Synthase 2	GCAGCTACTGGGTCAAGGAC	GCTGTTGGTGAACTTCCACTT	200	1.13	yes	yes
54	CXCL14 (271)	C-X-C Motif Chemokine Ligand 14	GTACCGAGGTCAGGAGCACT	TAGACCCTGCGCTTCTCATT	96	1.13	yes	yes
55	IL15 (292)	Interleukin 15	CGTCATTTTGCAAGAGTCCA	TGGACGATAAACTGCTGTTTGC	86	1.15997	yes	yes
56	CCL2 (293)	C-C Motif Chemokine Ligand 2	CTTCTGCACCCAGGTCCTT	CGCTGCATCGAGATCTTCTT	93	1.15443	yes	yes
57	IDO1 (308)	Indoleamine 2,3-dioxygenase 1	GGGCCCATGACTTACAAGAA	TTTCCACCAATAGCGAAACC	94	1.12	yes	yes
58	IL10RB (355)	interferon alpha and beta receptor subunit 2 (IFNAR2)	TTCAAGTCCGAGCGTTTCTT	GGTTTCGTCATTGGTCGTCT	86	1.13	yes	yes
59	OCLN (358)	Occludin	GACGAGCTGGAGGAAGACTG	GTACTCCTGCAGGCCACTGT	102	1.14895	yes	yes
60	CLDN1 (360)	Claudin 1	GGTCAGGCTCTCTTCACTGG	ATGTTGTTTTTCGGGGACAG	99	1.13	no	no
61	NOD1 (366)	Nucleotide-binding oligomerization domain-containing protein 1	CAGTGGGGTGAAGGTGCTAT	TACCTGGCTCCGACATCAGT	99	1.13	no	no
62	CASP3 (383)	Caspase 3	CTGGCAAACCCAAACTTTTC	GTCCCACTGTCCGTCTCAAT	79	1.14895	yes	yes
63	TJP1/ZO1 (409)	Tight Junction Protein 1	ATGACTCCTGACGGTTGGTC	TGCCAGGTTTTAGGATCACC	71	1.09673	yes	yes
64	GLUT3/SLC2A3(419)	Solute Carrier Family 2 Member 3	TCCCCTCAGCTGCATTCTAT	CCAGAAGACAACGAGGAAGC	71	1.14351	yes	yes
65	CLDN5 (426)	Claudin-5	CTGGTTCGCCAACATCGT	AAGCTTCTCCTGCTCTGCTG	70	1.1943	yes	yes
66	CALB1 (437)	Calbindin 1	GGGCAAAGAGATGATGGAAA	ATCGGAATAGCAGCAGGAAA	85	0.882458	no	no
67	PDGFRB (447)	Platelet-derived growth factor receptor beta	CTCACCGTCATCTCCCTCAT	AGCTCACGGATTCGATCACT	91	1.18845	yes	yes
68	TP53 (493)	tumor protein p53	AAATCCGCTTCACCATCAAG	CAGGCTCCCATTGGATGTAG	107	1.13	yes	yes
69	TP53 (494)	tumor protein p53	TGACCATCTTTTCCCTCCTG	GGGCAGATGATGTCCAGTTT	91	1.13	yes	yes
70	IRAK1 (497)	Interleukin-1 receptor-associated kinase 1	GGATGGGGTTCTGGACAGC	TTCATCACTCTCTTCGGGCC	100	1.13	yes	yes
71	FAS (509)	Fas receptor	GGTGAAAAGACGGTGCAGAAG	ACGTCTTTTATCATTGGCACCTC	87	1.18845	yes	yes
72	FASLG (511)	Fas ligand	CACCCCAATCTACCCTCTGAG	GTGTCTTCCCATTCCAGAGGG	98	1.02214	yes	yes
73	NFKB2 (538)	Nuclear Factor Kappa B Subunit 2	CTGAGACACGAGAGAAGCTGC	CTCTGCTTCCTGTTCCACCG	86	1.13	yes	yes
74	NFKB2 (539)	Nuclear Factor Kappa B Subunit 2	CCAAAAGGATGAGCTGAAGTCC	CAGCCCCAATTGTCTCACCT	115	1.05816	no	yes
75	TOLLIP (541)	Toll Interacting Protein	GACCCGTACTGCCGACTG	ATCACCTTATTCCAGCGCGG	92	1.1769	yes	yes
76	IKBKB (546)	Inhibitor of nuclear factor kappa-B kinase subunit beta, IKK-β	AAGAGCAGGCACGGGAAC	CCATTTCCTGACTGTCGCCA	81	1.13	yes	yes
77	TICAM2 (551)	toll like receptor adaptor molecule 2	TCTGCTGCAAAATGACTTCGG	AGCCATTGACAGCATCGTCT	101	1.13812	yes	yes
78	CD86 (560)	Cluster of differentiation 86	CATCGTCTGTGTCCTGCAAC	CACAGGTGGCTTTGCATCTA	82	1.15997	yes	yes
79	ID2 (585)	Inhibitor Of DNA Binding 2, Dominant Negative Helix-Loop-Helix Protein	CCAGTGAGGTCCGTTAGGAA	GTTGTACAGCAGGCTCATCG	99	1.13	yes	yes
80	NFKB1 (612)	Nuclear Factor Kappa B Subunit 1	CCCTGTGAAGACCACCTCTC	ATCCCGGAGCTCGTCTATTT	82	1.13	yes	yes
81	BCL2 (622)	Bcl-2 (B-cell lymphoma 2	CCCTGTGGATGACTGAGTACC	AACCACACATGCACCTACCC	83	1.1769	yes	yes
82	TICAM1 (656)	toll like receptor adaptor molecule 1	CTGCCTTCCCACAGCCTC	AGCCCCAGTTGTACCATTTGA	109	1.13	yes	yes
83	GZMA (758)	Granzyme A	AAGGGGATCTTCAGCTGCTT	GGGGTTCGACATCTTTTCCT	99	1.16556	yes	yes
84	SLC2A5 (773)	Solute Carrier Family 2 Member 5	GGTCATCTCCACCATCATCC	GCGCTCAGGTAGATCTGGTC	90	1.20022	yes	yes
85	DEFB1 (779)	Beta-defensin 1	TTCCTCCTCATGGTCCTGTT	CATCTTTGGAGCACACTTGC	114	1.04893	yes	no
86	RETNLB (921)	Resistin Like Beta	TCCCTCTGCTCCAAGAAAGA	CAAGCACAGCCAGTGACAAC	99	1.13	yes	yes
87	GSTM3 (968)	Glutathione S-Transferase Mu 3	TCCTGGGGAAATACTCATGG	TGGGCTCAAAGATACGGTTC	96	1.13812	yes	yes
88	CD80 (1063)	Cluster of differentiation 80	CGCACCTTCACTGATGTCAC	CACAGGTGTAGGTGCCATTG	82	1.20619	yes	yes
89	CD80 (1064)	Cluster of differentiation 80	TTTCAATGTGACAGGCAACC	TGATTAGCAGAAGAGGTTTCTCG	177	1.13	yes	yes
90	GATA3 (1072)	GATA Binding Protein 3	CTGGAGAAGAAATGCCAACG	CTTCATGGTCAGGGGTCTGT	91	0.988417	yes	yes
91	HIF1A (1074)	Hypoxia-inducible factor 1-alpha	TTACAGCAGCCAGATGATCG	TCTTTTGCTCCGTTCCATTC	97	1.13	yes	yes
92	IL1R1 (1075)	Interleukin -1 receptor like 1	CTCCCGGGTGATAAAACTGA	CCCAAGATCACTTCCATCGT	96	1.09673	yes	yes
93	IRAK4 (1077)	Interleukin-1 receptor-associated kinase 4	CGACTGTCTTGCTTGGATGA	ACTGAGGCCATTAGCTGCAC	84	1.14895	yes	yes
94	BAX (1081)	BCL2 Associated X, Apoptosis Regulator	TGCCAGTAAACTGGTGCTCA	CGATCTCGAAGGAAGTCCAG	93	1.12225	yes	yes
95	SLC5A8 (1118)	Solute carrier family 5 member 8	TGGGACAAATTGGATGACAA	CCATCAGTGGAGTCCTTTCAA	86	1.06756	yes	yes
96	MUC1 (1310)	Mucin 1	GGCAGTACCAAACGGAACC	GCTGCCAGGTTCGAGTAAGA	80	1.13	yes	yes
				Number of primers that were excluded from analysis for each segment type:			17	16
